# Supplementary material for: Mechanistic Insights into Proglumide’s Role in Immune Cell Efficacy and Response to Immune Checkpoint Inhibitor Therapy in Hepatocellular Carcinoma
Source: Cancers (Basel). 2025 Sep 14;17(18):2998. doi: 10.3390/cancers17182998 (PMC12468770; doi:10.3390/cancers17182998)
Supplement: Supplementary file 1 [file cancers-17-02998-s001.zip]

Archive with 1 entries (1 files):
- cancers-3851912-supplementary.pdf
